# Supplementary material for: Potentially reduced fusogenicity of syncytin‐2 in New World monkeys
Source: FEBS Open Bio. 2023 Jan 31;13(3):459–67. doi: 10.1002/2211-5463.13555 (PMC9989925; doi:10.1002/2211-5463.13555)
Supplement: Supplementary file 1 — Table S1. Primer list. Table S2. Syncytin‐2 search in the 65 Euarchonta genomes. Table S3. Pairwise dN/dS ratios of syncytin‐2. [file FEB4-13-459-s001.xlsx]

## Sheet: S1
Table S1. Primer list
Primer (forward)	Primer (reverse)	PCR template	PCR objectives
CGAGCTCAAGCTTCGGCCACCATGGGTCTGCTCCTGCTG	ACATCGTATGGGTAGTGACCATCACCTGATGGTCGCC	Callithrix jacchus genomic DNA	Clonig of Callithrix jacchus syncytin-2
CGAGCTCAAGCTTCGGCCACCATGGGCCTGCTCCTGCTG	ACATCGTATGGGTAGTGACCATCACCTGATGGTCGCC	Cebus apella genomic DNA	Clonig of Cebus apella syncytin-2 clonig
CAAGGATGACGATGACAAGTAAGGAGGACCCCTAGACTGC	GTCATCGTCATCCTTGTAGTCGAAGGGTGACTCTTGAAT	phCMV3-hs-syncytin-2	FLAG-tagged Homo sapiens syncytin-2
CAAGGATGACGATGACAAGTAAAGAGGACCCCTAGACTCTTC	TCATCGTCATCCTTGTAGTCGAAGGGTGACTCTTGACTA	phCMV3-cj-syncytin-2	FLAG-tagged Callithrix jacchus syncytin-2
CAAGGATGACGATGACAAGTAAAGAGGACCCCTAGAATCCTC	TCATCGTCATCCTTGTAGTCGAAGGGTGACTCTTGACTA	phCMV3-ca-syncytin-2	FLAG-tagged Cebus apella syncytin-2
TCAAGCTTCGTCACCATGGGCCTGCTCCTGC	ACAGACTGTACTTGGAAGAGTGCCTACATTTATCC	phCMV3-ca-syncytin-2	Cloning of ca syn2 Element 1 insert
CCAAGTACAGTCTGTAATGTTACTTTCAC	GGTGACGAAGCTTGAGCTCG	phCMV3-hs-syncytin-2	Cloning of hs syn2 Element 1 backbone
AATGTAGGCACTCTTCCAAGTACAGTCTGT	TTGGACGCAGGGTGTTTGGCTCTGGTTAGCTCCC	phCMV3-ca-syncytin-2	Cloning of ca syn2 Element 2 insert
ACACCCTGCGTCCAAGT	AAGAGTGCCTACATTTGTTCCA	phCMV3-hs-syncytin-2	Cloning of hs syn2 Element 2 backbone
GCTAACCAGAGCCAAACG	AATTAAATGGATAGCCCTCCTCACCCTGGG	phCMV3-ca-syncytin-2	Cloning of ca syn2 Element 3 insert
GCACAGGGAGGAATTTGTTTG	TTGGCTCTGGTTAGCTCC	phCMV3-hs-syncytin-2	Cloning of hs syn2 Element 3 backbone
GACATGTTAACGGCAGCACAG	GTCTAGGGGTCCTCCTTAGAAGGGTGACTCTTGACTAT	phCMV3-ca-syncytin-2	Cloning of ca syn2 Element 4 insert
GGAGGACCCCTAGACTGCT	TGCCGTTAACATGTCTAGTCCT	phCMV3-hs-syncytin-2	Cloning of hs syn2 Element 4 backbone
AGCCACGGCCCATACATCAA	GAATTCATTGCGGAAGCCCAAGGTG	RNAs of 293T cells and 293T-hsMFSD2A	RT-qPCR for MFSD2A
AGGCCAACCGCGAGAAGAT	CCAGAGGCGTACAGGGATAG	RNAs of 293T cells and 293T-hsMFSD2A	RT-qPCR for ACTB

## Sheet: S2
Table S2. Syncytin-2 search in the 65 Euarchonta genomes
Taxon	Species	Accession number	BLASTN	amino acid length
Ape	Gorilla_gorilla_gorilla	GCF_5F008122165.1	+	538
Ape	Homo_sapiens	GCF_5F000001405.39	+	538
Ape	Hylobates_moloch	GCA_5F009828535.3	+	538
Ape	Nomascus_leucogenys	GCF_5F006542625.1	+	538
Ape	Pan_paniscus	GCA_5F013052645.3	+	538
Ape	Pan_troglodytes	GCF_5F002880755.1	+	538
Ape	Pongo_abelii	GCF_5F002880775.1	+	538
OWM	Cercocebus_atys	GCF_5F000955945.1	+	537
OWM	Cercopithecus_mona	GCA_5F014849445.1	+	537
OWM	Cercopithecus_neglectus	GCA_5F004027615.1	+	537
OWM	Chlorocebus_sabaeus	GCF_5F015252025.1	+	537
OWM	Colobus_angolensis_palliatus	GCF_5F000951035.1	+	537
OWM	Erythrocebus_patas	GCA_5F004027335.1	+	537
OWM	Macaca_arctoides	GCA_5F021188215.1	+	537
OWM	Macaca_fascicularis	GCF_5F012559485.2	+	537
OWM	Macaca_fuscata_fuscata	GCA_5F003118495.1	+	537
OWM	Macaca_mulatta	GCF_5F003339765.1	+	537
OWM	Macaca_nemestrina	GCF_5F000956065.1	+	537
OWM	Mandrillus_leucophaeus	GCF_5F000951045.1	+	537
OWM	Mandrillus_sphinx	GCA_5F004802615.1	+	537
OWM	Nasalis_larvatus	GCA_5F000772465.1	+	537
OWM	Papio_anubis	GCF_5F008728515.1	+	537
OWM	Piliocolobus_tephrosceles	GCF_5F002776525.3	+	537
OWM	Pygathrix_nemaeus	GCA_5F004024825.1	+	537
OWM	Rhinopithecus_bieti	GCF_5F001698545.1	+	537
OWM	Rhinopithecus_roxellana	GCF_5F007565055.1	+	537
OWM	Semnopithecus_entellus	GCA_5F004025065.1	+	537
OWM	Theropithecus_gelada	GCF_5F003255815.1	+	537
OWM	Trachypithecus_francoisi	GCF_5F009764315.1	+	537
NWM	Alouatta_palliata	GCA_5F004027835.1	+	538
NWM	Aotus_nancymaae	GCF_5F000952055.2	+	538
NWM	Ateles_geoffroyi	GCA_5F004024785.1	+	538
NWM	Ateles_hybridus	GCA_5F916098195.1	+	289
NWM	Callithrix_jacchus	GCF_5F009663435.1	+	538
NWM	Cebus_albifrons	GCA_5F004027755.1	+	538
NWM	Cebus_imitator	GCF_5F001604975.1	+	538
NWM	Pithecia_pithecia	GCA_5F004026645.1	+	520
NWM	Plecturocebus_donacophilus	GCA_5F004027715.1	+	538
NWM	Saguinus_imperator	GCA_5F004024885.1	+	381
NWM	Saimiri_boliviensis_boliviensis	GCF_5F016699345.1	+	538
NWM	Sapajus_apella	GCF_5F009761245.1	+	538
Tarsier	Carlito_syrichta	GCF_5F000164805.1	-	NA
Prosimian	Cheirogaleus_medius	GCA_5F008086735.1	-	NA
Prosimian	Daubentonia_madagascariensis	GCA_5F004027145.1	-	NA
Prosimian	Eulemur_flavifrons	GCA_5F001262665.1	-	NA
Prosimian	Eulemur_fulvus	GCA_5F004027275.1	-	NA
Prosimian	Eulemur_macaco	GCA_5F001262655.1	-	NA
Prosimian	Indri_indri	GCA_5F004363605.1	-	NA
Prosimian	Lemur_catta	GCF_5F020740605.2	-	NA
Prosimian	Microcebus_griseorufus	GCA_5F008750995.1	-	NA
Prosimian	Microcebus_mittermeieri	GCA_5F008750955.1	-	NA
Prosimian	Microcebus_murinus	GCF_5F000165445.2	-	NA
Prosimian	Microcebus_ravelobensis	GCA_5F008750975.1	-	NA
Prosimian	Microcebus_sp._3_GT-2019	GCA_5F008750915.3	-	NA
Prosimian	Microcebus_tavaratra	GCA_5F008750935.1	-	NA
Prosimian	Mirza_coquereli	GCA_5F004024645.1	-	NA
Prosimian	Mirza_zaza	GCA_5F008750895.1	-	NA
Prosimian	Nycticebus_coucang	GCA_5F004027815.1	-	NA
Prosimian	Otolemur_garnettii	GCF_5F000181295.1	-	NA
Prosimian	Prolemur_simus	GCA_5F003258685.1	-	NA
Prosimian	Propithecus_coquereli	GCF_5F000956105.1	-	NA
Colugo	Galeopterus_variegatus	GCF_5F000696425.1	-	NA
Treeshrew	Tupaia_belangeri	GCA_5F000181375.1	-	NA
Treeshrew	Tupaia_chinensis	GCF_5F000334495.1	-	NA
Treeshrew	Tupaia_tana	GCA_5F004365275.1	-	NA

## Sheet: S3
Table S3. Pairwise dN/dS ratios of syncytin-2
Apes	Gorilla gorilla gorilla	Homo sapiens	Pan paniscus	Pan troglodytes	Hylobates moloch	Nomascus leucogenys
Homo sapiens	0.2377
Pan paniscus	0.1711	0.0461
Pan troglodytes	0.2371	0.1471	0.3254
Hylobates moloch	0.2247	0.2513	0.2477	0.2506
Nomascus leucogenys	0.2096	0.235	0.2304	0.2343	0.0811
Pongo abelii	0.3573	0.3557	0.3182	0.3547	0.2438	0.2298
Old World monkeyes	Cercocebus atys	Macaca fascicularis	Macaca fuscata fuscata	Macaca mulatta	Macaca nemestrina	Mandrillus leucophaeus	Mandrillus sphinx	Cercopithecus mona	Papio anubis	Theropithecus gelada	Chlorocebus sabaeus	Erythrocebus patas	Cercopithecus neglectus	Nasalis larvatus	Pygathrix nemaeus	Rhinopithecus bieti	Rhinopithecus roxellana	Semnopithecus entellus	Trachypithecus francoisi	Macaca arctoides	Colobus angolensis palliatus
Macaca fascicularis	0.0647
Macaca fuscata fuscata	0.0647	NA
Macaca mulatta	0.0811	NA	NA
Macaca nemestrina	0.0923	0.081	0.081	0.1082
Mandrillus leucophaeus	0.652	0.1615	0.1615	0.1942	0.1611
Mandrillus sphinx	0.6515	0.2306	0.2306	0.2695	0.2147	0.6511
Cercopithecus mona	0.161	0.1431	0.1431	0.1613	0.179	0.2045	0.2408
Papio anubis	0.6499	0.1379	0.1379	0.1611	0.184	0.432	0.4856	0.1866
Theropithecus gelada	0.4055	0.1427	0.1427	0.1608	0.1786	0.3234	0.4532	0.1825	0.2421
Chlorocebus sabaeus	0.2776	0.2699	0.2699	0.3244	0.2423	0.3232	0.3588	0.324	0.286	0.2628
Erythrocebus patas	0.2014	0.1842	0.1842	0.2152	0.1786	0.2501	0.2892	0.2418	0.2241	0.2131	0.3247
Cercopithecus neglectus	0.1606	0.1428	0.1428	0.1609	0.2305	0.204	0.2403	0.3243	0.2242	0.2132	0.3233	0.2412
Nasalis larvatus	0.0999	0.0879	0.0879	0.0932	0.0947	0.1263	0.1392	0.1061	0.1305	0.1326	0.1592	0.1304	0.1305
Pygathrix nemaeus	0.1193	0.1061	0.1061	0.1138	0.112	0.1494	0.1627	0.1334	0.1405	0.142	0.197	0.1593	0.1593	NA
Rhinopithecus bieti	0.1059	0.0934	0.0934	0.0995	0.1001	0.1335	0.1466	0.1142	0.1262	0.1423	0.1705	0.1392	0.1392	NA	NA
Rhinopithecus roxellana	0.1059	0.0934	0.0934	0.0995	0.1001	0.1335	0.1466	0.1142	0.1262	0.1423	0.1705	0.1392	0.1392	NA	NA	NA
Semnopithecus entellus	0.1119	0.0991	0.0991	0.1059	0.1054	0.1407	0.1664	0.1227	0.1327	0.1348	0.1824	0.1482	0.1482	0.1072	0.2157	0.092	0.092
Trachypithecus francoisi	0.1266	0.1166	0.1166	0.1233	0.1203	0.1504	0.1721	0.1234	0.1429	0.1438	0.1874	0.1585	0.1422	0.1164	0.1609	0.1067	0.1067	0.1291
Macaca arctoides	0.0922	0.081	0.081	0.1081	0.1077	0.161	0.2145	0.1459	0.1425	0.1455	0.2421	0.1785	0.1456	0.0997	0.1191	0.1057	0.1057	0.1118	0.1264
Colobus angolensis palliatus	0.1263	0.1163	0.1305	0.123	0.1199	0.15	0.1717	0.1104	0.1425	0.1435	0.1869	0.158	0.1418	0.1188	0.147	0.1119	0.1119	0.1361	0.1491	0.0944
Piliocolobus tephrosceles	0.1419	0.1328	0.1489	0.1404	0.1348	0.1497	0.1714	0.126	0.1566	0.1563	0.2053	0.1754	0.1573	0.1479	0.1859	0.1387	0.1387	0.2029	0.2045	0.116	0.0731
New World monkeys	Alouatta palliata	Aotus nancymaae	Ateles geoffroyi	Callithrix jacchus	Saimiri boliviensis boliviensis	Cebus albifrons	Cebus imitator	Sapajus apella
Aotus nancymaae	0.2197
Ateles geoffroyi	0.24	0.1967
Callithrix jacchus	0.207	0.1718	0.2238
Saimiri boliviensis	0.2256	0.1496	0.2201	0.1694
Cebus albifrons	0.2902	0.2689	0.3119	0.2568	0.2806
Cebus imitator	0.2806	0.2835	0.2991	0.2568	0.2654	NA
Sapajus apella	0.3106	0.3365	0.3388	0.2894	0.2672	0.5379	0.8082
Plecturocebus donacophilus	0.2787	0.288	0.2982	0.2697	0.3213	0.4166	0.3977	0.4112
